# Supplementary material for: Towards a Design Toolkit of Informed Consent Models Across Fields: A Systematic Review
Source: Sci Eng Ethics. 2022 Aug 30;28(5):42. doi: 10.1007/s11948-022-00398-x (PMC9427926; doi:10.1007/s11948-022-00398-x)
Supplement: Supplementary file 2 — Additional file 2. All models and number of times mentioned per field. Large table with all models found, sorted by number of mentions, per field. [file 11948_2022_398_MOESM2_ESM.xlsx]

## Sheet: Blad1
Model	Mentioned x times	Biobanking / genetics	Clinical care other	Critical care (research)	Health informatics	ICT and Data	Non-interventional research	Organ donation / transplantation	Other	Other clinical research	Screening
Broad consent	24	21	1		1					1
Opt-out consent	20	8		1	7	2	1			1
Dynamic consent	18	12	1		4					1
Specific consent	17	14	1		1						1
Blanket consent	14	12	1		1
Presumed consent	14	7		2	1	1		3
Opt-in consent	13	3			8	2
Tiered consent	11	10					1
Process consent	8		5							2	1
Broad consent or blanket consent	7	5		1	1
Waived consent	7	2		4						1
Deferred consent	6			6
Event consent	6		4								2
Integrated consent	6		1	1						4
Proxy consent	6		2	1						3
Waiver of consent model	6	1		2	1					2
Generic consent	5		1								4
Meta consent	5	3			1		1
Shared decision-making	5		4		1
Study-specific consent	5	5
Authorization model	4	4
Community consent	4	1	1	1			1
Explicit consent	4		2		2
Legal model of consent	4		4
No-consent model	4	2					1			1
Partially restricted consent	4	4
Prospective consent	4	1		3
Staged consent	4	3								1
Collaborative consent	3				1					1	1
Conversation model of consent	3		3
E-consent model	3				2	1
Electronic consent	3				1					2
Family consent	3							2		1
Multi-layered consent	3	3
Notice model of consent	3	2				1
Open consent	3	3
Parental model of consent	3			1			1				1
Surrogate consent	3	1		1						1
2-physician model	2			2
Advanced consent	2		1	1
Autonomous authorization model	2					1				1
Clinical model of consent	2		1					1
Comprehensive consent	2										2
Delayed consent	2									2
Disclosure-based model of consent	2		2
Entrustment model of consent	2		1							1
Express consent	2		1			1
Fair transaction model of consent	2					1				1
General consent	2	1		1
Hybrid consent model	2	1			1
Implicit consent	2		1		1
Implied consent	2		1		1
Implied consent or opt-out	2				2
Mandatory return consent	2	2
One-time general consent	2	2
Opt-in explicit consent	2	1			1
Oral consent	2									2
Outsourced consent	2	2
Strong model of consent	2		1							1
Study-specific consent or narrow consent	2	2
Subjective model of consent	2		2
Third-party consent	2			2
Tiered-binned consent	2										2
Tiered-layered-staged consent	2										2
Transparency model of consent	2		2
2-visit consent model	1										1
A priori consent	1									1
Absolute proxy consent	1			1
Active consent	1					1
Advance consent	1									1
Affirmative consent	1				1
All-embracing deferred consent	1			1
All-embracing written or verbal consent	1			1
Altered consent	1									1
Alternations and waivers to consent	1			1
Ask each time consent	1	1
Assumed (opt-out) consent	1										1
Attending intensivist model	1			1
Attending physician model	1			1
Authorization model for e-consent	1				1
Autonomy-based consent	1		1
Autonomy-through-partnership model of consent	1		1
Best-practice model of consent	1		1
Bioethics model of consent	1		1
Broad consent or blanket consent or general consent	1	1
Broad consent or blanket consent or one-time consent	1	1
Broad general consent	1				1
Broad generic consent	1	1
Broad one-off consent	1						1
Broad one-time consent	1	1
Broad one-time opt-in consent	1	1
Broad periodic consent	1						1
Broad unspecified consent	1	1
Broadcast consent	1									1
Categorical consent	1	1
Categorical or tiered consent	1	1
Charitable trust model	1	1
Clinical systems consent	1		1
Committee consent	1			1
Communicative consent	1								1
Communitarian consent	1	1
Community-based consent	1	1
Community-substituted consent	1									1
Consent on a model of governance	1	1
Consent for future use model	1			1
Consent to be governed	1		1
Consent waiver model	1	1
Consultation model of consent	1									1
Contract model	1				1
Deferred or delayed consent	1			1
Delegation of consent	1	1
Delegated trustee consent	1	1
Donor consent model	1	1
E-governance model of consent	1	1
Effective communication model of consent	1		1
Emergency consent	1			1
Emergency trial consent	1			1
Empty ethics consent	1									1
Extended consent	1	1
First-person individual consent	1							1
Full consent model	1	1
Fully informed consent	1	1
Future consent	1	1
General consent or blanket consent	1				1
General consent with specific denial	1				1
General denial with specific consent	1				1
Generic, broad or blanket consent	1	1
Governance consent	1
Graduated consent	1	1
Heuristic clinical model	1		1
Hypothetical consent	1		1
Individual autonomy model	1		1
Invididual informed consent model	1						1
Individual-level consent	1		1
Individual based consent	1				1
Individualized tiered consent	1	1
Informed consent for IT	1					1
Informed consent online	1					1
Informed contract model	1	1
Juridical model of consent	1		1
Legal representative consent	1			1
Legalized contract model of consent	1									1
Linguistic model of consent	1		1
Mandated choice consent model	1							1
Mandatory screening	1										1
Medico-legal model of consent	1		1
Menu consent or categorical consent	1	1
Modified human subjects consent	1	1
Montgomery model of consent	1		1
Narrow consent	1	1
Narrow study-by-study consent	1	1
Negatively informed consent	1		1
Negotiated consent	1		1
New informed consent for each research	1	1
Objective model of consent	1		1
Omnibus consent model	1	1
One-off static consent	1	1
One-time general consent or blanket	1	1
Open or blanket consent	1	1
Opt-in consent (conditions-of-use)	1				1
Opt-out or presumed consent	1	1
Outsourcing consent model	1	1
Paper-based consent	1									1
Parallel consent	1			1
Partnership model of consent	1	1
Patient-centered consent model	1									1
Political model of consent	1		1
Portable consent	1	1
Portable legal consent	1				1
Precautionary consent	1	1
Presumed community consent	1									1
Presumed consent - ongoing information consent	1	1
Prior informed consent	1			1
Professional model of consent	1		1
Project-specific consent	1						1
Real or valid consent	1		1
Reasonable and subjective model (balanced)	1		1
Reasonable model of consent	1		1
Reconsent	1	1
Recontacting or reconsent	1	1
Role-based consent model	1				1
Selective, repeated, or reconsent model	1	1
Semantic model of consent	1					1
Semi-blanket consent	1	1
Simple consent	1		1
Standard consent	1			1						1
Standard model of written consent	1									1
Study-by-study consent	1	1
Surrogacy model	1	1
Surrogate decision-making	1							1
Targeted consent	1									1
Technical model of consent	1			1
Third-party oversight consent	1	1
Tiered biobank consent	1			1
Tiered consent or line-item or multi-layered	1	1
Traditional paternalistic model of consent	1		1
Traditional human subjects model	1	1
Transactional model of consent	1		1
Translational consent model	1									1
Two-tiered consent (escrow)	1			1
Unified consent model	1	1
Valid consent	1									1
Verbal consent	1	1
Weak model of consent	1		1
Wiki-governance consent model	1	1
Without-consent model	1			1
Written consent	1		1
