# Supplementary material for: Towards a Design Toolkit of Informed Consent Models Across Fields: A Systematic Review
Source: Sci Eng Ethics. 2022 Aug 30;28(5):42. doi: 10.1007/s11948-022-00398-x (PMC9427926; doi:10.1007/s11948-022-00398-x)
Supplement: Supplementary file 3 — Additional file 3. Publications and found models. Full list of publications included in the study sorted by field. List contains all models found per publication, and whether the publication contained mention of a ‘traditional model’ and other potential application fields (beyond field of publication). [file 11948_2022_398_MOESM3_ESM.xlsx]

## Sheet: Blad1
	Year	Field	Field	Field	Meta-field	Main model	Other model	Other model	Other model	Other model	Other model	Other model	Other model		Other model	Mentions "traditional" model	Mentioned other potential application fields?
Elger, B. S., & Mauron, A. (2003). A presumed-consent model for regulating informed consent of genetic research involving DNA banking. In B. M. Knoppers (Ed.), Populations and Genetics: Legal and Social-Ethical Perspectives (pp. 269–295). Martinus-Nijhoff Publishers.	2003	Genetics and genomics research			Biobanking research / genetics and genomics research	Presumed consent - ongoing information model	Blanket consent	New informed consent for each research	Multilayered consent	Opt-out or presumed consent	Semi-blanket consent					Implicitly	No
Appelbaum, P. S., Waldman, C. R., Fyer, A., Klitzman, R., Parens, E., Martinez, J., Price, W. N., & Chung, W. K. (2014). Informed consent for return of incidental findings in genomic research. Genetics in Medicine, 16(5), 367–373. https://doi.org/10.1038/gim.2013.145	2014	Genetics and genomics research			Biobanking research / genetics and genomics research	Staged consent	Outsourced consent									Implicitly	No
Husedzinovic, A., Ose, D., Schickhardt, C., Fröhling, S., & Winkler, E. C. (2015). Stakeholders’ perspectives on biobank-based genomic research: systematic review of the literature. European Journal of Human Genetics : EJHG, 23(12), 1607–1614. https://doi.org/10.1038/ejhg.2015.27	2015	Biobanking	Genetics and genomics research		Biobanking research / genetics and genomics research	Broad consent	Specific consent									Implicitly	No
Brown, K. M., Drake, B. F., Gehlert, S., Wolf, L. E., DuBois, J., Seo, J., Woodward, K., Perkins, H., Goodman, M. S., & Kaphingst, K. A. (2016). Differences in preferences for models of consent for biobanks between Black and White women. Journal of Community Genetics, 7(1), 41–49. https://doi.org/10.1007/s12687-015-0248-y	2016	Biobanking	Genetics and genomics research		Biobanking research / genetics and genomics research	Broad consent or blanket consent	Study-specific consent	Notice model of consent	Opt-out consent							No	No
Munung, N. S., Marshall, P., Campbell, M., Littler, K., Masiye, F., Ouwe-Missi-Oukem-Boyer, O., Seeley, J., Stein, D. J., Tindana, P., & de Vries, J. (2016). Obtaining informed consent for genomics research in Africa: Analysis of H3Africa consent documents. Journal of Medical Ethics, 42(2), 132–137. https://doi.org/10.1136/medethics-2015-102796	2015	Genetics and genomics research	Biobanking		Biobanking research / genetics and genomics research	Broad consent or blanket consent	Tiered consent	Specific consent	Recontacting or re-consent	Waived consent	Presumed consent	No-consent	Dynamic consent			No	No
Ploug, T., & Holm, S. (2019). The biobank consent debate: Why “meta-consent” is still the solution! Journal of Medical Ethics, 45(5), 295–297. https://doi.org/10.1136/medethics-2018-105258	2019	Biobanking			Biobanking research / genetics and genomics research	Meta-consent model	Broad consent	Specific consent								No	No
Lewis, C., Clotworthy, M., Hilton, S., Magee, C., Robertson, M. J., Stubbins, L. J., & Corfield, J. (2013). Consent for the use of human biological samples for biomedical research: a mixed methods study exploring the UK public’s preferences. BMJ Open, 3, 3022. https://doi.org/10.1136/bmjopen-2013	2013	Biobanking			Biobanking research / genetics and genomics research	Generic, broad or blanket consent	Tiered consent	Specific consent								No	No
Master, Z., Campo-Engelstein, L., & Caulfield, T. (2015). Scientists’ perspectives on consent in the context of biobanking research. European Journal of Human Genetics : EJHG, 23(5), 569–574. https://doi.org/10.1038/ejhg.2014.143	2015	Biobanking	Genetics and genomics research		Biobanking research / genetics and genomics research	Re-consent	Presumed consent	General consent	Broad consent	Tiered consent	Delegated trustee consent	Third-party oversight				No	No
Ewing, A. T., Erby, L. A. H., Bollinger, J., Tetteyfio, E., Ricks-Santi, L. J., & Kaufman, D. (2015). Demographic differences in willingness to provide broad and narrow consent for biobank research. Biopreservation and Biobanking, 13(2), 98–106. https://doi.org/10.1089/bio.2014.0032	2015	Biobanking			Biobanking research / genetics and genomics research	Broad consent or blanket consent or one-time consent	Narrow study-by-study consent	Tiered consent								No	No
Johnsson, L., & Eriksson, S. (2016). Autonomy is a Right, Not a Feat: How Theoretical Misconceptions have Muddled the Debate on Dynamic Consent to Biobank Research. Bioethics, 30(7), 471–478. https://doi.org/10.1111/bioe.12254	2016	Biobanking			Biobanking research / genetics and genomics research	Dynamic consent	Specific consent	Broad consent								No	No
Bialobrzeski, A., Ried, J., & Dabrock, P. (2012). Differentiating and evaluating common good and public good: Making implicit assumptions explicit in the contexts of consent and duty to participate. Public Health Genomics, 15(5), 285–292. https://doi.org/10.1159/000336861	2012	Biobanking			Biobanking research / genetics and genomics research	Open consent	Broad consent	Informed contract model	Authorization model	Blanket consent						No	No
Jurate, S., Zivile, V., & Eugenijus, G. (2014). ‚Mirroring‘ the Ethics of Biobanking: What Analysis of Consent Documents Can Tell Us? Science and Engineering Ethics, 20(4), 1079–1093. https://doi.org/10.1007/s11948-013-9481-0	2014	Biobanking			Biobanking research / genetics and genomics research	Dynamic consent	Specific consent	Presumed consent	Opt-in explicit consent	Opt-out consent	Broad consent					No	No
Toccaceli, V., Serino, L., & Stazi, M. A. (2014). Informed consent, and an ethico- legal framework for paediatric observational research and biobanking: the experience of an Italian birth cohort study. Cell and Tissue Banking, 15(4), 579–590. https://doi.org/10.1007/s10561-014-9431-3	2014	Biobanking	Clinical research		Biobanking research / genetics and genomics research	Partially restricted consent	Broad consent	Study-specific consent	Open consent	Dynamic consent						No	No
Thiel, D. B., Platt, T., Platt, J., King, S. B., & Kardia, S. L. R. (2014). Community perspectives on public health biobanking: An analysis of community meetings on the Michigan BioTrust for Health. Journal of Community Genetics, 5(2), 125–138. https://doi.org/10.1007/s12687-013-0162-0	2014	Biobanking	Public health	Genetic screening	Biobanking research / genetics and genomics research	Blanket consent	Ask each time consent model	Broad one -time opt-in consent	Opt-out consent							No	No
Williams, H., Spencer, K., Sanders, C., Lund, D., Whitley, E. A., Kaye, J., & Dixon, W. G. (2015). Dynamic Consent: A Possible Solution to Improve Patient Confidence and Trust in How Electronic Patient Records Are Used in Medical Research. JMIR Medical Informatics, 3(1), e3. https://doi.org/10.2196/medinform.3525	2016	Clinical research	Biobanking		Biobanking research / genetics and genomics research	Opt-in consent	Opt-out consent									No	No
Stein, D. T., & Terry, S. F. (2013). Reforming biobank consent policy: a necessary move away from broad consent toward dynamic consent. Genetic Testing and Molecular Biomarkers, 17(12), 855–856. https://doi.org/10.1089/gtmb.2013.1550	2013	Genetics and genomics research	Biobanking	Clinical research	Biobanking research / genetics and genomics research	Dynamic consent	Broad consent									No	No
Caulfield, T., Rachul, C., & Nelson, E. (2012). Biobanking, consent, and control: A survey of albertans on key research ethics issues. Biopreservation and Biobanking, 10(5), 433–438. https://doi.org/10.1089/bio.2012.0029	2012	Biobanking			Biobanking research / genetics and genomics research	Broad consent	Specific consent									No	No
Barazzetti, G., Cavalli, S., Benaroyo, L., & Kaufmann, A. (2017). “Still Rather Hazy at Present”: Citizens’ and Physicians’ Views on Returning Results from Biobank Research Using Broad Consent. Genetic Testing and Molecular Biomarkers, 21(3), 159–165. https://doi.org/10.1089/gtmb.2016.0412	2017	Biobanking			Biobanking research / genetics and genomics research	Tiered consent	Broad consent	Dynamic consent								No	No
Salvaterra, E., Lecchi, L., Giovanelli, S., Butti, B., Bardella, M. T., Bertazzi, P. A., Bosari, S., Coggi, G., Coviello, D. A., Lalatta, F., Moggio, M., Nosotti, M., Zanella, A., & Rebulla, P. (2008). Banking together. A unified model of informed consent for biobanking. EMBO Reports, 9(4), 307–313. https://doi.org/10.1038/embor.2008.41	2008	Biobanking			Biobanking research / genetics and genomics research	Partially restricted model	Broad consent	Multi-layered consent	Specific consent	Unified consent model						No	No
Lowenthal, J., Lipnick, S., Rao, M., & Hull, S. C. (2012). Specimen Collection for Induced Pluripotent Stem Cell Research: Harmonizing the Approach to Informed Consent. STEM CELLS Translational Medicine, 1(5), 409–421. https://doi.org/10.5966/sctm.2012-0029	2012	Genetics and genomics research			Biobanking research / genetics and genomics research	Broad, one-time consent	Narrow consent	Tiered consent	Opt-out consent	Omnibus consent model						No	No
Abou-Zeid, A., Silverman, H., Shehata, M., Shams, M., Elshabrawy, M., Hifnawy, T., Rahman, S. A., Galal, B., Sleem, H., Mikhail, N., & Moharram, N. (2010). Collection, storage and use of blood samples for future research: Views of egyptian patients expressed in a cross-sectional survey. Journal of Medical Ethics, 36(9), 539–547. https://doi.org/10.1136/jme.2009.033100	2010	Biobanking	Secondary use		Biobanking research / genetics and genomics research	One-time general consent or blanket										No	No
McGuire, A. L., & Beskow, L. M. (2010). Informed consent in genomics and genetic research. Annual Review of Genomics and Human Genetics, 11, 361–381. https://doi.org/10.1146/annurev-genom-082509-141711	2010	Genetics and genomics research	Biobanking		Biobanking research / genetics and genomics research	Partnership model of consent	Modified human subjects model	Donor model	Traditional human subjects model	Categorical consent	Blanket consent	Opt-out consent				Yes	No
Sheehan, M. (2011). Can broad consent be informed consent? Public Health Ethics, 4(3), 226–235. https://doi.org/10.1093/phe/phr020	2011	Biobanking	Genetics and genomics research		Biobanking research / genetics and genomics research	Broad consent	Specific consent	Open or blanket consent								Yes	No
Drake, B. F., Brown, K. M., Gehlert, S., Wolf, L. E., Seo, J., Perkins, H., Goodman, M. S., & Kaphingst, K. A. (2017). Development of Plain Language Supplemental Materials for the Biobank Informed Consent Process. Journal of Cancer Education, 32(4), 836–844. https://doi.org/10.1007/s13187-016-1029-y	2017	Biobanking			Biobanking research / genetics and genomics research	Notice model	Broad consent	Study-specific consent								Yes	No
Thompson, R., & McNamee, M. J. (2017). Consent, ethics and genetic biobanks: the case of the Athlome project. BMC Genomics, 18(Suppl 8), 830. https://doi.org/10.1186/s12864-017-4189-1	2017	Genetics and genomic research	Biobanking	Sports research	Biobanking research / genetics and genomics research	Verbal consent	Blanket consent	Broad consent	Meta consent	Dynamic consent	Waived consent					Yes	No
Appelbaum, P. S., Parens, E., Waldman, C. R., Klitzman, R., Fyer, A., Martinez, J., Price, W. N., & Chung, W. K. (2014). Models of consent to return of incidental findings in genomic research. Hastings Center Report, 44(4), 22–32. https://doi.org/10.1002/hast.328	2014	Genetics and genomics research			Biobanking research / genetics and genomics research	Staged consent	Mandatory return consent	Outsourcing consent model								Yes	No
Tindana, P., Molyneux, S., Bull, S., & Parker, M. (2019). ‘It is an entrustment’: Broad consent for genomic research and biobanks in sub-Saharan Africa. Developing World Bioethics, 19(1), 9–17. https://doi.org/10.1111/dewb.12178	2019	Biobanking			Biobanking research / genetics and genomics research	Broad generic consent	Specific consent	Partially restricted consent	Multilayered consent	Dynamic consent	Blanket consent					Yes	No
Sterckx, S., & van Assche, K. (2011). The New Belgian law on biobanks: Some comments from an ethical perspective. Health Care Analysis, 19(3), 247–258. https://doi.org/10.1007/s10728-011-0181-0	2011	Biobanking			Biobanking research / genetics and genomics research	Presumed consent										Yes	No
Caulfield, T., Upshur, R. E., & Daar, A. (2003). DNA databanks and consent: A suggested policy option involving an authorization model. BMC Medical Ethics, 4(1), 1. https://doi.org/10.1186/1472-6939-4-1	2003	Genetics and genomics research	Biobanking		Biobanking research / genetics and genomics research	Authorization model of consent	Full consent model	Blanket consent								Yes	No
Murphy, J., Scott, J., Kaufman, D., Geller, G., LeRoy, L., & Hudson, K. (2009). Public perspectives on informed consent for biobanking. American Journal of Public Health, 99(12), 2128–2134. https://doi.org/10.2105/AJPH.2008.157099	2009	Biobanking			Biobanking research / genetics and genomics research	Broad consent or blanket consent	Menu consent or categorical consent	Study-specific consent or narrow consent								Yes	No
Kegley, J. A. K. (2004). Challenges to informed consent. EMBO Reports, 5(9), 832–836. https://doi.org/10.1038/sj.embor.7400246	2004	Clinical care	Biobanking	Genetics and genomics research	Biobanking research / genetics and genomics research	Authorization model of consent	Presumed consent	Blanket consent	Specific consent							Yes	No
Appelbaum, P. S., Fyer, A., Klitzman, R. L., Martinez, J., Parens, E., Zhang, Y., & Chung, W. K. (2015). Researchers’ views on informed consent for return of secondary results in genomic research. Genetics in Medicine, 17(8), 644–650. https://doi.org/10.1038/gim.2014.163	2015	Genetics and genomics research			Biobanking research / genetics and genomics research	Staged consent	Mandatory return	Outsourced consent	Traditional consent	Hybrid models						Yes	No
Master, Z., Nelson, E., Murdoch, B., & Caulfield, T. (2012). Biobanks, consent and claims of consensus. Nature Methods, 9(9), 885–888. https://doi.org/10.1038/nmeth.2142	2012	Biobanking			Biobanking research / genetics and genomics research	Broad consent or blanket consent	Tiered consent	Specific consent	Communitarian consent	Delegation of consent						Yes	No
Mongoven, A. M., & Solomon, S. (2012). Biobanking: shifting the analogy from consent to surrogacy. Genetics in Medicine : Official Journal of the American College of Medical Genetics, 14(2), 183–188. https://doi.org/10.1038/gim.2011.49	2012	Biobanking			Biobanking research / genetics and genomics research	Surrogacy model	Blanket consent	Individualized tiered consent								Yes	No
Joly, Y., Dalpé, G., So, D., & Birko, S. (2015). Fair Shares and Sharing Fairly: A Survey of Public Views on Open Science, Informed Consent and Participatory Research in Biobanking. PloS One, 10(7), e0129893. https://doi.org/10.1371/journal.pone.0129893	2015	Biobanking			Biobanking research / genetics and genomics research	E-governance model of consent	Tiered consent or line-item or multi-layered	Selective, repeated, or reconsent model	Broad consent	Community consent	One-time general consent	Charitable trust model				Yes	No
Macilotti, M. (2013). Informed Consent and Research Biobanks: A Challenge in Three Dimensions. In G. Pascuzzi, U. Izzo, & M. Macilotti (Eds.), Comparative Issues in the Governance of Research Biobanks (pp. 143–161). Springer Berlin Heidelberg. https://doi.org/10.1007/978-3-642-33116-9_9	2013	Biobanking			Biobanking research / genetics and genomics research	Broad consent	Fully informed consent	Blanket consent	Partially restricted consent	Consent on a model of governance						Yes	No
Simon, C. M., L’heureux, J., Murray, J. C., Winokur, P., Weiner, G., Newbury, E., Shinkunas, L., & Zimmerman, B. (2011). Active choice but not too active: public perspectives on biobank consent models. Genetics in Medicine : Official Journal of the American College of Medical Genetics, 13(9), 821–831. https://doi.org/10.1097/GIM.0b013e31821d2f88	2011	Biobanking	Genetics and genomics research		Biobanking research / genetics and genomics research	Opt-out consent	Opt-in consent	Broad consent or blanket consent or general consent	Categorical or tiered consent	Study-specific consent or narrow consent	Prospective consent					Yes	No
Gefenas, E., Dranseika, V., Serepkaite, J., Cekanauskaite, A., Caenazzo, L., Gordijn, B., Pegoraro, R., & Yuko, E. (2012). Turning residual human biological materials into research collections: Playing with consent. Journal of Medical Ethics, 38(6), 351–355. https://doi.org/10.1136/medethics-2011-100113	2012	Secondary use	Biobanking		Biobanking research / genetics and genomics research	Precautionary consent	Presumed consent	Broad consent	Waiver of consent model							Yes	No
Allen, J., & Mcnamara, B. (2011). Reconsidering the value of consent in biobank research. Bioethics, 25(3), 155–166. https://doi.org/10.1111/j.1467-8519.2009.01749.x	2011	Biobanking			Biobanking research / genetics and genomics research	Presumed consent	Specific consent	Authorization model	Graduated consent	Broad unspecified consent	Extended consent					Yes	No
de Vries, J., Munung, S. N., Matimba, A., McCurdy, S., Ouwe Missi Oukem-Boyer, O., Staunton, C., Yakubu, A., Tindana, P., & H3Africa Consortium. (2017). Regulation of genomic and biobanking research in Africa: a content analysis of ethics guidelines, policies and procedures from 22 African countries. BMC Medical Ethics, 18(1), 8. https://doi.org/10.1186/s12910-016-0165-6	2017	Biobanking	Genetics and genomics research		Biobanking research / genetics and genomics research	Broad consent	Tiered consent									Yes	No
Mikkelsen, R. B., Gjerris, M., Waldemar, G., & Sandøe, P. (2019). Broad consent for biobanks is best - provided it is also deep. BMC Medical Ethics, 20(1), 71. https://doi.org/10.1186/s12910-019-0414-6	2019	Biobanking	Genetics and genomics research		Biobanking research / genetics and genomics research	Broad consent	Study-specific consent	Tiered consent	Dynamic consent	Meta-consent						Yes	No
Platt, J., Bollinger, J., Dvoskin, R., Kardia, S. L. R., & Kaufman, D. (2014). Public preferences regarding informed consent models for participation in population-based genomic research. Genetics in Medicine, 16(1), 11–18. https://doi.org/10.1038/gim.2013.59	2014	Biobanking	Genetics and genomics research		Biobanking research / genetics and genomics research	Broad consent or blanket consent	Study-by-study consent									Yes, in other words	No
Steinsbekk, K. S., Kare Myskja, B., & Solberg, B. (2013). Broad consent versus dynamic consent in biobank research: Is passive participation an ethical problem. European Journal of Human Genetics, 21(9), 897–902. https://doi.org/10.1038/ejhg.2012.282	2013	Biobanking			Biobanking research / genetics and genomics research	Broad consent	Dynamic consent	Blanket consent	Specific consent	No-consent						Yes, in other words	No
Kaye, J., Whitley, E. A., Lund, D., Morrison, M., Teare, H., & Melham, K. (2015). Dynamic consent: A patient interface for twenty-first century research networks. European Journal of Human Genetics, 23(2), 141–146. https://doi.org/10.1038/ejhg.2014.71	2015	Biobanking	Clinical research	ICT	Biobanking research / genetics and genomics research	Dynamic consent	One-off static consent	Broad consent	Tiered consent	Opt-out consent	Opt-in consent					Implicitly	Other devices (mHealth)
Kelly, S. E., Spector, T. D., Cherkas, L. F., Prainsack, B., & Harris, J. M. (2015). Evaluating the consent preferences of UK research volunteers for genetic and clinical studies. PloS One, 10(3), e0118027. https://doi.org/10.1371/journal.pone.0118027	2015	Observational medical research	Genetics and genomics research	Health data	Biobanking research / genetics and genomics research	Portable consent	Dynamic consent	Wiki-governance model								Yes	Research participation broadly
Lipworth, W., Ankeny, R., & Kerridge, I. (2006). Consent in crisis: the need to reconceptualize consent to tissue banking research. Internal Medicine Journal, 36(2), 124–128. https://doi.org/10.1111/j.1445-5994.2006.01020.x	2006	Biobanking			Biobanking research / genetics and genomics research	Community-based consent										Yes
da Rocha, A. C., & Seoane, J. A. (2008). Alternative consent models for biobanks: The new spanish law on biomedical research. Bioethics, 22(8), 440–447. https://doi.org/10.1111/j.1467-8519.2008.00673.x	2008	Biobanking			Biobanking research / genetics and genomics research	Open consent	One-time general consent	Consent waiver model	Blanket consent	Future consent						Yes
Meisel, A., Roth, L. H., & Lidz, C. W. (1977). Toward a model of the legal doctrine of informed consent. American Journal of Psychiatry, 134(3), 285–289. https://doi.org/10.1176/ajp.134.3.285	1977	Law	Clinical care		Clinical care other / including telehealth and nursing	Objective model of consent	Subjective model of consent									No	No
Delany, C. (2008). Making a difference: incorporating theories of autonomy into models of informed consent. Journal of Medical Ethics, 34(9), e3. https://doi.org/10.1136/jme.2007.023804	2008	Clinical care			Clinical care other / including telehealth and nursing	Conversation model of consent	Process model of consent	Event model of consent	Transparency model of consent							No	Healthcare practice more broadly
Lidz, C. W., Appelbaum, P. S., & Meisel, A. (1988). Two Models of Implementing Informed Consent. Archives of Internal Medicine, 148(6), 1385–1389. https://doi.org/10.1001/archinte.1988.00380060149027	1988	Clinical care			Clinical care other / including telehealth and nursing	Process model of consent	Event model of consent									Yes, in other words	Similar contexts with longer personal interaction
Usher, K. J., & Arthur, D. (1998). Process consent: a model for enhancing informed consent in mental health nursing. Journal of Advanced Nursing, 27(4), 692–697. https://doi.org/10.1046/j.1365-2648.1998.00589.x	1998	Nursing	Clinical care		Clinical care other / including telehealth and nursing	Process model of consent										Yes, in other words	Mental health settings more broadly
Manson, N. C., & ONeill, O. (2007). Rethinking Informed Consent in Bioethics. Cambridge University Press. https://doi.org/10.1017/CBO9780511814600	2007	Clinical care	Clinical research		Clinical care other / including telehealth and nursing	Transactional model of informed consent	Disclosure-based model of informed consent	Explicit consent	Implicit consent	Generic consent	Specific consent	Proxy consent	Hypothetical consent			Yes	No
Lidz, C. W., Meisel, A., Osterweis, M., Holden, J. L., Marx, J. H., & Munetz, M. R. (1983). Barriers to informed consent. Annals of Internal Medicine, 99(4), 539–543. https://doi.org/10.7326/0003-4819-99-4-539	1983	Clinical care			Clinical care other / including telehealth and nursing	Legal informed consent model										Implicitly	No
Goodnough, L. T., Hull, A. L., & Kleinhenz, M. E. (1994). Informed consent for blood transfusion as a transfusion medicine educational intervention. Transfusion Medicine (Oxford, England), 4(1), 51–55. https://doi.org/10.1111/j.1365-3148.1994.tb00243.x	1994	Clinical care			Clinical care other / including telehealth and nursing	Process model of consent	Event model of consent									Implicitly	No
Ezeome, E. R., & Marshall, P. A. (2009). Informed consent practices in nigeria. Developing World Bioethics, 9(3), 138–148. https://doi.org/10.1111/j.1471-8847.2008.00234.x	2009	Clinical care			Clinical care other / including telehealth and nursing	Process model of consent	Event model of consent	Individual autonomy model								Implicitly	No
Chouinard, I., & Scott, R. E. (2009). Informed consent for videoconsultations in Canada. Journal of Telemedicine and Telecare, 15(4), 171–174. https://doi.org/10.1258/jtt.2008.080905	2009	Telehealth			Clinical care other / including telehealth and nursing	Implied model of consent	Written consent model	Express consent model								Implicitly	No
Krener, P. K., & Mancina, R. A. (1994). Informed Consent or Informed Coercion? Decision-Making in Pediatric Psychopharmacology. Journal of Child and Adolescent Psychopharmacology, 4(3), 183–200. https://doi.org/10.1089/cap.1994.4.183	1994	Pediatric care	Clinical research		Clinical care other / including telehealth and nursing	Clinical systems consent	Legal model of informed consent	Proxy consent	Clinical model of consent	Heuristic clinical model						Implicitly	No
Subramani, S. (2017). Patient autonomy within real or valid consent: Samira Kohli’s case. Indian Journal of Medical Ethics, 2(3), 184–189. https://doi.org/10.20529/IJME.2017.038	2017	Clinical care			Clinical care other / including telehealth and nursing	Real or valid consent model	Autonomy-based consent									No	No
Kjervik, D. K., & Grove, S. J. (1988). The legal meaning of consent in unequal power relationships. Journal of Professional Nursing : Official Journal of the American Association of Colleges of Nursing, 4(3), 192–204. https://doi.org/10.1016/s8755-7223(88)80137-6	1988	Nursing			Clinical care other / including telehealth and nursing	Legal model of consent										No	No
Wood, F., Prout, H., Bayer, A., Duncan, D., Nuttall, J., Hood, K., & Butler, C. C. (2013). Consent, including advanced consent, of older adults to research in care homes: a qualitative study of stakeholders’ views in South Wales. Trials, 14(1), 247. https://doi.org/10.1186/1745-6215-14-247	2013	Long term care	Clinical research		Clinical care other / including telehealth and nursing	Advanced consent										No	No
Herring, J., Fulford, K. M. W., Dunn, M., & Handa, A. I. (2017). Elbow room for best practice? Montgomery, patients’ values, and balanced decision-making in person-centred clinical care. Medical Law Review, 25(4), 582–603. https://doi.org/10.1093/medlaw/fwx029	2017	Clinical care			Clinical care other / including telehealth and nursing	Best-practice model of consent	Montgomery model of consent	Autonomy-through-partnership model of consent								No	No
Poythress, N. G., Cascardi, M., & Ritterband, L. (1996). Capacity to consent to voluntary hospitalization: searching for a satisfactory Zinermon screen. The Bulletin of the American Academy of Psychiatry and the Law, 24(4), 439–452. http://www.ncbi.nlm.nih.gov/pubmed/9001744	1996	Clinical care			Clinical care other / including telehealth and nursing	Weak model of consent	Strong model of consent									No	No
McKinnon, C., Loughran, D., Finn, R., Coxwell-Matthewman, M., Jeyaretna, D. S., & Williams, A. P. (2018). Surgical consent practice in the UK following the Montgomery ruling: A national cross-sectional questionnaire study. International Journal of Surgery, 55, 66–72. https://doi.org/10.1016/j.ijsu.2018.05.016	2018	Clinical care			Clinical care other / including telehealth and nursing	Traditional paternalistic model of consent										Yes	No
Brody, H. (1989). Transparency: Informed Consent in Primary Care. The Hastings Center Report, 19(5), 5. https://doi.org/10.2307/3562634	1989	Clinical care			Clinical care other / including telehealth and nursing	Transparency model	Conversation model									Yes	No
Childers, R., Lipsett, P. A., & Pawlik, T. M. (2009). Informed Consent and the Surgeon. Journal of the American College of Surgeons, 208(4), 627–634. https://doi.org/10.1016/j.jamcollsurg.2008.12.012	2009	Clinical care			Clinical care other / including telehealth and nursing	Professional model of consent	Reasonable model of consent	Subjective model of consent	Balanced model: reasonable and subjective							Yes	No
Whitney, S. N., McGuire, A. L., & McCullough, L. B. (2004). A typology of shared decision making, informed consent, and simple consent. Annals of Internal Medicine, 140(1), 54–59. https://doi.org/10.7326/0003-4819-140-1-200401060-00012	2004	Clinical care			Clinical care other / including telehealth and nursing	Simple consent	Shared decision-making									Yes	No
Byrne, P. J., & Murphy, A. (2005). Informed consent and hypoplastic left heart syndrome. Acta Paediatrica (Oslo, Norway : 1992), 94(9), 1171–1175. https://doi.org/10.1111/j.1651-2227.2005.tb02069.x	2005	Pediatric care			Clinical care other / including telehealth and nursing	Shared-decision-making model										Yes	No
Appelbaum, P. S. (2002). Privacy in Psychiatric Treatment: Threats and Responses. American Journal of Psychiatry, 159(11), 1809–1818. https://doi.org/10.1176/appi.ajp.159.11.1809	2002	Clinical care			Clinical care other / including telehealth and nursing	Blanket consent	Explicit consent									Yes	No
Moody, H. R. (1988). From informed consent to negotiated consent. The Gerontologist, 28 Suppl(Suppl), 64–70. https://doi.org/10.1093/geront/28.suppl.64	1988	Clinical care	Long term care		Clinical care other / including telehealth and nursing	Negotiated consent	Juridical modelof consent	Political model of consent								Yes	No
Lingler, J. H., Jablonski, R. A., Bourbonniere, M., & Kolanowski, A. (2009). Informed consent to research in long-term care settings. Research in Gerontological Nursing, 2(3), 153–161. https://doi.org/10.3928/19404921-20090428-03	2009	(Long-term care) Clinical research	Nursing		Clinical care other / including telehealth and nursing	Community consent model	Individual-level consent									Yes	No
Sugarman, J. (2003). Informed Consent, Shared Decision-Making, and Complementary and Alternative Medicine. Journal of Law, Medicine & Ethics, 31(2), 247–250. https://doi.org/10.1111/j.1748-720X.2003.tb00085.x	2003	Clinical care			Clinical care other / including telehealth and nursing	Shared decision-making										Yes, in other words	No
Marta, J. (1996). A Linguistic Model of Informed Consent. Journal of Medicine and Philosophy, 21(1), 41–60. https://doi.org/10.1093/jmp/21.1.41	1996	Clinical care			Clinical care other / including telehealth and nursing	Linguistic model of consent	Disclosure model of consent	Conversation model of consent	Effective communication model of consent	Medico-legal model of consent						Yes, in other words	No
Shaw, D. M. (2009). Prescribing placebos ethically: the appeal of negatively informed consent. Journal of Medical Ethics, 35(2), 97–99. https://doi.org/10.1136/jme.2008.025700	2009	Clinical care			Clinical care other / including telehealth and nursing	Negatively informed consent model										Yes, in other words	No
McKneally, M. F., & Martin, D. K. (2000). An entrustment model of consent for surgical treatment of life-threatening illness: Perspective of patients requiring esophagectomy. Journal of Thoracic and Cardiovascular Surgery, 120(2), 264–269. https://doi.org/10.1067/mtc.2000.106525	2000	Clinical care			Clinical care other / including telehealth and nursing	Entrustment model of consent	Legal model of consent	Bioethics model of consent								Implicitly	Perhaps a wider range of illnesses and treatments
Grady, C. (2015). Enduring and Emerging Challenges of Informed Consent. New England Journal of Medicine, 372(9), 855–862. https://doi.org/10.1056/nejmra1411250	2015	Clinical care	Clinical research		Clinical care other / including telehealth and nursing	Broad consent	Dynamic consent	Consent to be governed	Integrated consent	Shared decision-making						Yes, in other words	Several (in care, research, tech)
Golec, L., Gibbins, S., Dunn, M. S., & Hebert, P. (2004). Informed consent in the NICU setting: An ethically optimal model for research solicitation. Journal of Perinatology, 24(12), 783–791. https://doi.org/10.1038/sj.jp.7211198	2004	Critical care research			Critical care / critical care research	Standard consent	Presumed consent	Committee consent	Opt-out consent	Advanced consent						Implicitly	No
Iwanowski, P., Budaj, A., Członkowska, A., Wąsek, W., Kozłowska-Boszko, B., Olędzka, U., & Masełbas, W. (2008). Informed consent for clinical trials in acute coronary syndromes and stroke following the European Clinical Trials Directive: investigators’ experiences and attitudes. Trials, 9(1), 45. https://doi.org/10.1186/1745-6215-9-45	2008	Critical care research			Critical care / critical care research	Emergency trial consent model	Absolute proxy consent	All embracing deferred consent	All embracing written or verbal consent	Waived consent	Parallel consent					Implicitly	No
Burns, K. E. A., Magyarody, N. M., Duffett, M., Nisenbaum, R., & Cook, D. J. (2011). Attitudes of the general public toward alternative consent models. American Journal of Critical Care, 20(1), 75–83. https://doi.org/10.4037/ajcc2010645	2011	Critical care research			Critical care / critical care research	Attending physician model	2-Physician model	Waived consent	Deferred consent	Third-party consent						Implicitly	No
Petriş, A. O., Cimpoeşu, D. C., & Ungureanu, D. (2015). What’s new in ethics of cardio-pulmonary resuscitation research: too little time and too many rules? Intensive Care Medicine, 41(1), 120–122. https://doi.org/10.1007/s00134-014-3557-4	2015	Critical care research			Critical care / critical care research	Without-consent model	Prospective informed consent	Integrated clinical consent model	Legal representative consent	Deferred consent						No	No
Honarmand, K., Belley-Cote, E. P., Ulic, D., Khalifa, A., Gibson, A., McClure, G., Savija, N., Alshamsi, F., D’Aragon, F., Rochwerg, B., Duan, E. H., Karachi, T., Lamontagne, F., Devereaux, P. J., Whitlock, R. P., & Cook, D. J. (2018). The Deferred Consent Model in a Prospective Observational Study Evaluating Myocardial Injury in the Intensive Care Unit. Journal of Intensive Care Medicine, 33(8),…	2018	Critical care research	Observational medical research		Critical care / critical care research	Deferred consent model										No	No
Duffett, M., Burns, K. E., Kho, M. E., Lauzier, F., Meade, M. O., Arnold, D. M., Adhikari, N. K. J., Lamontagne, F., & Cook, D. J. (2011). Consent in critical care trials: A survey of Canadian research ethics boards and critical care researchers. Journal of Critical Care, 26(5), 533.e11-533.e22. https://doi.org/10.1016/j.jcrc.2010.12.009	2011	Critical care research			Critical care / critical care research	Waiver of consent	2-Physician model	Attending intensivist model	Deferred consent							No	No
Menon, K., O’Hearn, K., McNally, J. D., Acharya, A., Wong, H. R., Lawson, M., Ramsay, T., McIntyre, L., Gilfoyle, E., Tucci, M., Wensley, D., Gottesman, R., Morrison, G., & Choong, K. (2017). Comparison of consent models in a randomized trial of corticosteroids in pediatric septic shock. Pediatric Critical Care Medicine, 18(11), 1009–1018. https://doi.org/10.1097/PCC.0000000000001301	2017	Clinical research	Critical care research		Critical care / critical care research	Deferred consent model	Prospective informed consent	Waived consent	Prior informed consent							Yes	No
Topolovec-Vranic, J., Santos, M., Baker, A. J., Smith, O. M., & Burns, K. E. A. (2014). Deferred consent in a minimal-risk study involving critically ill subarachnoid hemorrhage patients. Canadian Respiratory Journal, 21(5), 293–296. https://doi.org/10.1155/2014/719270	2014	Critical care research			Critical care / critical care research	Deferred or delayed consent model	Surrogate consent									Yes	No
Gobat, N. H., Gal, M., Francis, N. A., Hood, K., Watkins, A., Turner, J., Moore, R., Webb, S. A. R., Butler, C. C., & Nichol, A. (2015). Key stakeholder perceptions about consent to participate in acute illness research: a rapid, systematic review to inform epi/pandemic research preparedness. Trials, 16(1), 591. https://doi.org/10.1186/s13063-015-1110-6	2015	Critical care research	Public health (research)	Infectious disease research	Critical care / critical care research	Prospective informed consent	Third-party consent	Deferred consent	Waived consent							Yes, in other words	No
Murray, A. M., Petrone, A. B., & Adcock, A. K. (2019). Utilization of a Parental Approach to Informed Consent in Intravenous Tissue Plasminogen Activator Administration Decision-Making: Patient Preference and Ethical Considerations. Neurology Research International, 2019, 1–4. https://doi.org/10.1155/2019/9240603	2019	Critical care			Critical care / critical care research	Parental model of consent	General model of consent	Technical model of consent								Yes, in other words	No
van der Loos, K. I., Longstaff, H., Virani, A., & Illes, J. (2015). Consent in escrow. Journal of Law and the Biosciences, 2(1), 69–78. https://doi.org/10.1093/jlb/lsu031	2015	Critical care research			Critical care / critical care research	Two-tiered consent (escrow)	Broad consent or blanket consent	Presumed consent	Proxy consent	Consent for future use	Community consent	Waiver of consent	Alternations and waivers to consent	Emergency consent	Tiered biobank consent	Yes	Yes, pediatric emergency research (emergency contexts generally)
Coiera, E., & Clarke, R. (2004). e-Consent: The Design and Implementation of Consumer Consent Mechanisms in an Electronic Environment. Journal of the American Medical Informatics Association, 11(2), 129–140. https://doi.org/10.1197/jamia.M1480	2004	Health informatics			Health informatics	E-consent model	General consent or blanket consent	Explicit consent model	Opt-in explicit consent	Opt-out consent	General consent with specific denial	General denial with specific consent				No	Differing health sectors
Williams, H., Spencer, K., Sanders, C., Lund, D., Whitley, E. A., Kaye, J., & Dixon, W. G. (2015). Dynamic Consent: A Possible Solution to Improve Patient Confidence and Trust in How Electronic Patient Records Are Used in Medical Research. JMIR Medical Informatics, 3(1), e3. https://doi.org/10.2196/medinform.3525	2015	Clinical research	Health data		Health informatics	Dynamic consent	Opt-in consent									Implicitly	Digital health care innovations
Johnstone, C., & McCartney, G. (2010). A patient survey assessing the awareness and acceptability of the emergency care summary and its consent model in Scotland. Perspectives in Health Information Management, 7, 1e. http://www.ncbi.nlm.nih.gov/pubmed/20697469	2010	Health informatics	Summary care report		Health informatics	Implied consent	Opt-in consent	Opt-out consent								No	No
Munoz, R. T., Fox, M. D., & Gomez, M. R. (2013). Presumed Consent Models and Health Information Exchanges: Hard Nudges and Ambiguous Benefits. American Journal of Bioethics, 13(6), 14–15. https://doi.org/10.1080/15265161.2013.781718	2013	HIS: health information systems			Health informatics	Presumed consent	Shared decision-making									No	No
Riordan, F., Papoutsi, C., Reed, J. E., Marston, C., Bell, D., & Majeed, A. (2015). Patient and public attitudes towards informed consent models and levels of awareness of Electronic Health Records in the UK. International Journal of Medical Informatics, 84(4), 237–247. https://doi.org/10.1016/j.ijmedinf.2015.01.008	2015	Health informatics	HIS	Secondary use	Health informatics	Explicit model of consent	Implicit model of consent	Blanket consent	Dynamic consent							No	No
Spencer, K., Sanders, C., Whitley, E. A., Lund, D., Kaye, J., & Dixon, W. G. (2016). Patient Perspectives on Sharing Anonymized Personal Health Data Using a Digital System for Dynamic Consent and Research Feedback: A Qualitative Study. Journal of Medical Internet Research, 18(4), e66. https://doi.org/10.2196/jmir.5011	2016	Clinical care	Health data	Electronic patient record / EPR	Health informatics	Dynamic consent										No	No
Greenhalgh, T., Stramer, K., Bratan, T., Byrne, E., Mohammad, Y., & Russell, J. (2008). Introduction of shared electronic records: Multi-site case study using diffusion of innovation theory. BMJ, 337(7677), 1040–1044. https://doi.org/10.1136/bmj.a1786	2008	Clinical care	Electronic patient records		Health informatics	Implied consent or opt-out	Opt-in consent	Hybrid consent model								No	No
Kierkegaard, P., Kaushal, R., & Vest, J. R. (2014). How could health information exchange better meet the needs of care practitioners? Applied Clinical Informatics, 5(4), 861–877. https://doi.org/10.4338/ACI-2014-06-RA-0055	2014	Health data	ICT	EPR	Health informatics	Opt-out consent	Opt-in consent									No	No
Ruan, C., & Varadharajan, V. (2003). An Authorization Model for E-consent Requirement in a Health Care Application. In J. Zhou, M. Yung, & Y. Han (Eds.), Applied Cryptography and Network Security (Vol. 2846, pp. 191–205). Springer Berlin Heidelberg. https://doi.org/10.1007/b13996	2003	ICT	Health data	Health Information Systems / HIS	Health informatics	Authorization model for e-consent	Individual based consent model	Role based consent model	E-consent model							No	No
Greenhalgh, T., Wood, G. W., Bratan, T., Stramer, K., & Hinder, S. (2008). Patients’ attitudes to the summary care record and HealthSpace: Qualitative study. BMJ, 336(7656), 1290–1295. https://doi.org/10.1136/bmj.a114	2008	Health care	Health Information Systems / HIS	Electronic patient record / EPR	Health informatics	Implied consent or opt-out										No	No
Cooter, R. D., Barker, S., Carroll, S. M., Evans, G. R. D., von Fritschen, U., Hoflehner, H., le Louarn, C., Lumenta, D. B., Mathijssen, I. M. J., McNeil, J., Mulgrew, S., Marc, M. A., Perks, G., Rakhorst, H., Randquist, C., Topaz, M., Verheyden, C., & de Waal, J. (2015). International importance of robust breast device registries. Plastic and Reconstructive Surgery, 135(2), 330–336. https://doi.…	2015	Clinical care	Health data		Health informatics	Opt-out consent	Opt-in consent									No	No
de Lusignan, S., & Seroussi, B. (2013). A comparison of English and French approaches to providing patients access to Summary Care Records: scope, consent, cost. Studies in Health Technology and Informatics, 186, 61–65. http://www.ncbi.nlm.nih.gov/pubmed/23542968	2013	Health care	Health data	EPR	Health informatics	Opt-out consent	Opt-in consent									No	No
Ramos, S. R., Gordon, P., Bakken, S., & Schnall, R. (2016). Sociotechnical Analysis of Health Information Exchange Consent Processes in an HIV Clinic. Journal of the Association of Nurses in AIDS Care, 27(6), 792–803. https://doi.org/10.1016/j.jana.2016.08.001	2016	Health care	Health IT	EPR	Health informatics	Affirmative consent model	Opt-in consent									No	No
Ploug, T., & Holm, S. (2016). Meta consent - A flexible solution to the problem of secondary use of health data. Bioethics, 30(9), 721–732. https://doi.org/10.1111/bioe.12286	2016	Health data	Secondary use		Health informatics	Meta-consent model	Opt-out consent	Broad consent or blanket consent	Specific consent	Contract model	Dynamic consent					Yes	No
Vayena, E., Mastroianni, A., & Kahn, J. (2013). Caught in the web: Informed consent for online health research. Science Translational Medicine, 5(173). https://doi.org/10.1126/scitranslmed.3004798	2013	Health data	Secondary use		Health informatics	Portable Legal Consent	Opt-in consent (conditions-of-use)	Collaborative consent	Broad general consent	Opt-out consent						Yes	No
da Silva, M. E. M., Coeli, C. M., Ventura, M., Palacios, M., Magnanini, M. M. F., Camargo, T. M. C. R., & Camargo, K. R. (2012). Informed consent for record linkage: a systematic review. Journal of Medical Ethics, 38(10), 639–642. https://doi.org/10.1136/medethics-2011-100208	2012	Health data	Secondary use		Health informatics	Broad consent	Opt-in consent	Waiver of consent								Yes	Yes, biobanking
Li, Y., Xie, M., & Bian, J. (2014). USign &amp;#x2014; A security enhanced electronic consent model. 2014 36th Annual International Conference of the IEEE Engineering in Medicine and Biology Society, 4487–4490. https://doi.org/10.1109/EMBC.2014.6944620	2014	Health informatics			Health informatics	Electronic consent model										Implicitly	Yes, e.g. health care, clinical trials
Friedman, B., Lin, P., & Miller, J. K. (2005). Informed Consent by Design. In L. F. Cranor & S. Garfinkel (Eds.), Security and usability (pp. 495–521). O’Reilly Media, Inc.	2005	Data	ICT		ICT and data	Informed consent for IT	Opt-in consent	Opt-out consent								Implicitly	No
Fatema, K., Hadziselimovic, E., Pandit, H., Debruyne, C., Lewis, D., & O’sullivan, D. (2017). Compliance through Informed Consent: Semantic Based Consent Permission and Data Management Model. CEUR Workshop Proceedings, 1951.	2017	Data protection			ICT and data	Semantic model of consent	e-Consent model									No	No
Carolan, E. (2016). The continuing problems with online consent under the EU’s emerging data protection principles. Computer Law and Security Review, 32(3), 462–473. https://doi.org/10.1016/j.clsr.2016.02.004	2016	Data protection (EU)			ICT and data	Presumed consent	Active consent									Yes	No
Mantelero, A. (2014). The future of consumer data protection in the E.U. Re-thinking the “notice and consent” paradigm in the new era of predictive analytics. Computer Law and Security Review, 30(6), 643–660. https://doi.org/10.1016/j.clsr.2014.09.004	2014	Data	Data protection (law)		ICT and data	Opt-out consent	Notice model of consent	Opt-in consent								Yes	No
Friedman, B., Felten, E., & Millett, L. I. (2000). Informed consent online: A conceptual model and design principles. University of Washington Computer Science & Engineering Technical Report 00–12–2, 8.	2000	ICT			ICT and data	Informed consent online										Implicitly	Other applications involving a web browser
Schermer, B. W., Custers, B., & van der Hof, S. (2014). The crisis of consent: How stronger legal protection may lead to weaker consent in data protection. Ethics and Information Technology, 16(2), 171–182. https://doi.org/10.1007/s10676-014-9343-8	2014	Data	Data protection (law)		ICT and data	Fair transaction model of informed consent	Autonomous authorization model of informed consent	Express consent								Implicitly
Ploug, T., & Holm, S. (2017). Informed consent and registry-based research - The case of the Danish circumcision registry. BMC Medical Ethics, 18(1). https://doi.org/10.1186/s12910-017-0212-y	2017	Health data	Secondary use		Non-interventional medical research	Meta consent										Yes	No
Oduro, A. R., Aborigo, R. A., Amugsi, D., Anto, F., Anyorigiya, T., Atuguba, F., Hodgson, A., & Koram, K. A. (2008). Understanding and retention of the informed consent process among parents in rural northern Ghana. BMC Medical Ethics, 9, 12. https://doi.org/10.1186/1472-6939-9-12	2008	Clinical research	Medical research		Non-interventional medical research	Individual informed consent model	Parental informed consent									Implicitly	No
Manhas, K. P., Page, S., Dodd, S. X., Letourneau, N., Ambrose, A., Cui, X., & Tough, S. C. (2016). Parental perspectives on consent for participation in large-scale, non-biological data repositories. Life Sciences, Society and Policy, 12(1), 1. https://doi.org/10.1186/s40504-016-0034-6	2016	Secondary use	(Non-biological) Data		Non-interventional medical research	Tiered consent model	Broad one-off consent	Project-specific consent	Opt-out consent	Broad-periodic consent						Yes	No
Cassell, J., & Young, A. (2002). Why we should not seek individual informed consent for participation in health services research. Journal of Medical Ethics, 28(5), 313–317. https://doi.org/10.1136/jme.28.5.313	2002	Health service research	Secondary use		Non-interventional medical research	Community consent										Yes	No
Woien, S., Rady, M. Y., Verheijde, J. L., & McGregor, J. (2006). Organ procurement organizations Internet enrollment for organ donation: abandoning informed consent. BMC Medical Ethics, 7, E14. https://doi.org/10.1186/1472-6939-7-14	2006	Organ transplantation / donation			Organ donation / transplantation	Presumed consent	Mandated choice model									Implicitly	No
Teo, B. (1991). Organs for Transplantation The Singapore Experience. The Hastings Center Report, 21(6), 10–13. https://doi.org/10.2307/3562357	1991	Organ donation/transplantation			Organ donation / transplantation	Presumed consent	Family consent									No	No
Heffernan, K. G., & Glazier, A. K. (2017). Are Transplant Recipients Human Subjects When Research Is Conducted on Organ Donors? Hastings Center Report, 47(5), 10–14. https://doi.org/10.1002/hast.757	2017	Clinical research	Organ transplantation / donation		Organ donation / transplantation	Clinical consent model										No	No
Wang, J. (2019). The Gift-of-Life and Family Authority: A Family-Based Consent Approach to Organ Donation and Procurement in China. Journal of Medicine and Philosophy, 44(5), 554–572. https://doi.org/10.1093/jmp/jhz015	2019	Organ donation and transplantation			Organ donation / transplantation	Family-based consent model	Presumed consent	First-person individual consent	Surrogate decision-making							Implicitly
Monaghan, J., & Mason, G. (2018). Communicative consent in New South Wales: Considering Lazarus v R. Alternative Law Journal, 43(2), 96–101. https://doi.org/10.1177/1037969X18767670	2018	Criminal law	Sexual assault law		Other	Communicative model of consent										Implicitly	No
Armstrong, S., Langlois, A., Laparidou, D., Dixon, M., Appleton, J. P., Bath, P. M., Snooks, H., & Siriwardena, A. N. (2017). Assessment of consent models as an ethical consideration in the conduct of prehospital ambulance randomised controlled clinical trials: a systematic review. BMC Medical Research Methodology, 17(1), 142. https://doi.org/10.1186/s12874-017-0423-4	2017	Clinical trials	Critical care research		Other clinical research / including pragmatic trials and clinical research on children	Opt-out consent	Proxy consent	Waived consent	Delayed consent							No	No
Sachs, G. A. (1994). Advance consent for dementia research. Alzheimer Disease and Associated Disorders, 8(Suppl. 4), 19–27. http://www.ncbi.nlm.nih.gov/pubmed/11657670	1994	Clinical research			Other clinical research / including pragmatic trials and clinical research on children	Advance consent model	Proxy consent									No	No
Dobrova, V. Y., Zupanets, K. O., Kolodyezna, T. Y., & Timchenko, Y. v. (2017). Electronic informed consent model development for implementation in clinical trials in Ukraine. Asian Journal of Pharmaceutical and Clinical Research, 10(12), 238–241. https://doi.org/10.22159/ajpcr.2017.v10i12.21044	2017	Clinical trials			Other clinical research / including pragmatic trials and clinical research on children	Electronic consent model										No	No
Fisher, J. A. (2007). “Ready-to-Recruit” or “Ready-to-Consent” populations?: Informed consent and the limits of subject autonomy. Qualitative Inquiry, 13(6), 875–894. https://doi.org/10.1177/1077800407304460	2007	Clinical trials			Other clinical research / including pragmatic trials and clinical research on children	Collaborative model										No	No
Dunn, L. B. (2005). Improving Informed Consent and Enhancing Recruitment for Research by Understanding Economic Behavior. JAMA, 293(5), 609. https://doi.org/10.1001/jama.293.5.609	2005	Clinical research	Economics		Other clinical research / including pragmatic trials and clinical research on children	Process model of consent										No	No
Kim, S. Y. H., & Miller, F. G. (2014). Informed Consent for Pragmatic Trials — The Integrated Consent Model. New England Journal of Medicine, 370(8), 769–772. https://doi.org/10.1056/NEJMhle1312508	2014	Pragmatic trials	Clinical research		Other clinical research / including pragmatic trials and clinical research on children	Integrated consent	No-consent model	Standard model of written consent								Yes	No
Kalkman, S., van Thiel, G. J. M. W., Zuidgeest, M. G. P., Goetz, I., Pfeiffer, B. M., Grobbee, D. E., & van Delden, J. J. M. (2017). Series: Pragmatic trials and real world evidence: Paper 4. Informed consent. Journal of Clinical Epidemiology, 89, 181–187. https://doi.org/10.1016/j.jclinepi.2017.03.019	2017	Pragmatic trials	Clinical research		Other clinical research / including pragmatic trials and clinical research on children	Integrated consent model	Targeted consent model	Broadcast consent model	Waiver of consent model							Yes	No
McKeown, J., Clarke, A., Ingleton, C., & Repper, J. (2010). Actively involving people with dementia in qualitative research. Journal of Clinical Nursing, 19(13–14), 1935–1943. https://doi.org/10.1111/j.1365-2702.2009.03136.x	2010	Clinical research			Other clinical research / including pragmatic trials and clinical research on children	Process model of consent	Proxy consent									Yes	No
Lidz, C. W. (2006). The therapeutic misconception and our models of competency and informed consent. Behavioral Sciences & the Law, 24(4), 535–546. https://doi.org/10.1002/bsl.700	2006	Clinical research			Other clinical research / including pragmatic trials and clinical research on children	Strong model of informed consent										Yes	No
Thomasma, D. C. (2000). A model of community substituted consent for research on the vulnerable. Medicine, Health Care, and Philosophy, 3(1), 47–57. https://doi.org/10.1023/a:1009998118099	2000	Clinical research			Other clinical research / including pragmatic trials and clinical research on children	Community (substituted) consent	Family consent	Surrogate consent	Presumed community consent							Yes	No
Corrigan, O. (2003). Empty ethics: the problem with informed consent. Sociology of Health & Illness, 25(7), 768–792. https://doi.org/10.1046/j.1467-9566.2003.00369.x	2003	Clinical trials	Clinical care		Other clinical research / including pragmatic trials and clinical research on children	Valid informed consent	Empthy ethics consent									Yes	No
Miller, F. G., & Wertheimer, A. (2011). The fair transaction model of informed consent: An alternative to autonomous authorization. Kennedy Institute of Ethics Journal, 21(3), 201–218. https://doi.org/10.1353/ken.2011.0013	2011	Clinical research			Other clinical research / including pragmatic trials and clinical research on children	Fair transaction model of informed consent	Autonomous authorization model of informed consent									Yes	No
Bosk, C. L. (2002). Obtaining voluntary consent for research in desperately ill patients. Medical Care, 40(9 Suppl), V64-8. https://doi.org/10.1097/01.MLR.0000023957.23565.E9	2002	Clinical research	Clinical care		Other clinical research / including pragmatic trials and clinical research on children	Entrustment model										Yes	No
May, T., Craig, J. M., & Spellecy, R. (2007). Viewpoint: IRBs, hospital ethics committees, and the need for “translational informed consent”. Academic Medicine : Journal of the Association of American Medical Colleges, 82(7), 670–674. https://doi.org/10.1097/ACM.0b013e31806743ef	2007	Clinical research			Other clinical research / including pragmatic trials and clinical research on children	Translational informed consent	Legalized contract model of consent	Consultation model								Yes	No
Hilton, J., Mazzarello, S., Fergusson, D., Joy, A. A., Robinson, A., Arnaout, A., Hutton, B., Vandermeer, L., & Clemons, M. (2016). Novel Methodology for Comparing Standard-of-Care Interventions in Patients With Cancer. Journal of Oncology Practice, 12(12), e1016–e1024. https://doi.org/10.1200/JOP.2016.013474	2016	Clinical trials			Other clinical research / including pragmatic trials and clinical research on children	Integrated consent	Oral consent									Yes	No
Ibrahim, M. F. K., Hilton, J., Mazzarello, S., Fergusson, D., Hutton, B., Robinson, A., Califaretti, N., Hsu, T., Gertler, S., Mates, M., Stober, C., Vandermeer, L., Mallick, R., & Clemons, M. (2018). A multi-center pragmatic, randomized, feasibility trial comparing standard of care schedules of filgrastim administration for primary febrile neutropenia prophylaxis in early-stage breast cancer. Br…	2018	Pragmatic trials			Other clinical research / including pragmatic trials and clinical research on children	Integrated consent	Oral consent									Yes	No
Rothwell, E., Wong, B., Rose, N. C., Anderson, R., Fedor, B., Stark, L. A., & Botkin, J. R. (2014). A randomized controlled trial of an electronic informed consent process. Journal of Empirical Research on Human Research Ethics, 9(5), 1–7. https://doi.org/10.1177/1556264614552627	2014	Clinical trials			Other clinical research / including pragmatic trials and clinical research on children	Electronic consent model	Paper-based consent model									Yes	No
Semprini, A., Hills, T., Braithwaite, I., Weatherall, M., & Beasley, R. (2017). A priori consent within pragmatic randomised controlled trials: A web-based survey of statin use in primary care. BMJ Innovations, 3(4). https://doi.org/10.1136/bmjinnov-2017-000193	2017	Pragmatic trials			Other clinical research / including pragmatic trials and clinical research on children	A priori consent										Yes	No
Murdoch, B., & Caulfield, T. (2018). Pragmatic clinical trials and the consent process. Research Ethics, 14(2), 1–14. https://doi.org/10.1177/1747016117733506	2018	Pragmatic trials			Other clinical research / including pragmatic trials and clinical research on children	Delayed consent model	Waiver of consent model	Altered consent								Yes, in other words	No
Young-Afat, D. A., Verkooijen, H. A. M., van Gils, C. H., van der Velden, J. M., Burbach, J. P., Elias, S. G., van Delden, J. J., Relton, C., van Vulpen, M., & van der Graaf, R. (2016). Staged-informed consent in the cohort multiple randomized controlled trial design. Epidemiology, 27(3), 389–392. https://doi.org/10.1097/eDe.0000000000000435	2016	Clinical trials	Clinical research		Other clinical research / including pragmatic trials and clinical research on children	Staged consent model	Patient-centered consent model	Dynamic informed consent model	Broad consent							Yes, in other words	No
Geller, G., Botkin, J. R., Green, M. J., Press, N., Biesecker, B. B., Wilfond, B., Grana, G., Daly, M. B., Schneider, K., & Kahn, M. J. (1997). Genetic testing for susceptibility to adult-onset cancer. The process and content of informed consent. JAMA, 277(18), 1467–1474. http://www.ncbi.nlm.nih.gov/pubmed/9145720	1997	Genetic and epigenetic screening			Screening including family and prospective parents	Event model	Process model									Implicitly	No
Ormond, K. E., Banuvar, S., Daly, A., Iris, M., Minogue, J., & Elias, S. (2009). Information preferences of high literacy pregnant women regarding informed consent models for genetic carrier screening. Patient Education and Counseling, 75(2), 244–250. https://doi.org/10.1016/j.pec.2008.09.020	2009	Genetic (and epigentic) screening			Screening including family and prospective parents	Generic consent	Comprehensive consent model									No	No
Johnson, L. M., Sykes, A. D., Lu, Z., Valdez, J. M., Gattuso, J., Gerhardt, E., Hamilton, K. v., Harrison, L. W., Hines-Dowell, S. J., Jurbergs, N., McGee, R. B., Nuccio, R., Ouma, A. A., Pritchard, M., Quinn, E. A., Baker, J. N., Mandrell, B. N., & Nichols, K. E. (2019). Speaking genomics to parents offered germline testing for cancer predisposition: Use of a 2-visit consent model. Cancer, 125(1…	2019	Genetic (and epigentic) screening			Screening including family and prospective parents	2-visit consent										No	No
Huang, M. C., Lee, C. K., Lin, S. J., & Lu, I. C. (2005). Parental consent for newborn screening in southern Taiwan. Journal of Medical Ethics, 31(11), 621–624. https://doi.org/10.1136/jme.2004.010074	2005	Newborn screening	Genetic screening	Public health	Screening including family and prospective parents	Parental consent										No	No
Geller, G., Strauss, M., Bernhardt, B. A., & Holtzman, N. A. (1997). “Decoding” informed consent. Insights from women regarding breast cancer susceptibility testing. The Hastings Center Report, 27(2), 28–33. http://www.ncbi.nlm.nih.gov/pubmed/9131350	1997	Genetic and epigenetic screening			Screening including family and prospective parents	Event model of consent	Collaborative model									No	No
Ulph, F., Dharni, N., Bennett, R., & Lavender, T. (2020). Consent for newborn screening: screening professionals’ and parents’ views. Public Health, 178, 151–158. https://doi.org/10.1016/j.puhe.2019.08.009	2020	Newborn screening	Clinical care		Screening including family and prospective parents	Assumed (opt-out) consent	Mandatory screening	Generic consent								No	No
Ormond, K. E., Iris, M., Banuvar, S., Minogue, J., Annas, G. J., & Elias, S. (2007). What do patients prefer: Informed consent models for genetic carrier testing. Journal of Genetic Counseling, 16(4), 539–550. https://doi.org/10.1007/s10897-007-9094-3	2007	Genetic (and epigentic) screening			Screening including family and prospective parents	Comprehensive consent model	Generic consent									Yes	No
Bradbury, A. R., Patrick-Miller, L. J., Egleston, B. L., Digiovanni, L., Brower, J., Harris, D., Stevens, E. M., Maxwell, K. N., Kulkarni, A., Chavez, T., Brandt, A., Long, J. M., Powers, J., Stopfer, J. E., Nathanson, K. L., & Domchek, S. M. (2016). Patient feedback and early outcome data with a novel tiered-binned model for multiplex breast cancer susceptibility testing. Genetics in Medicine, 1…	2016	Clinical screening	Genetic (and epigenetic) screening		Screening including family and prospective parents	Tiered-binned consent model										Yes	No
Bunnik, E. M., Janssens, A. C. J. W., & Schermer, M. H. N. (2014). Informed consent in direct-to-consumer personal genome testing: The outline of a model between specific and generic consent. Bioethics, 28(7), 343–351. https://doi.org/10.1111/bioe.12004	2014	Genetics and genomics research	Genetic and epigenetic screening		Screening including family and prospective parents	Tiered-layered-staged model of consent	Specific consent	Generic model of consent								Yes	Other, future forms of genetic testing or screening in commercial and clinical settings
Alblas, M., Schermer, M., Vergouwe, Y., & Bolt, I. (2019). Autonomy challenges in epigenetic risk-stratified cancer screening: How can patient decision aids support informed consent? Journal of Personalized Medicine, 9(1). https://doi.org/10.3390/jpm9010014	2019	Genetic (and epigentic) screening			Screening including family and prospective parents	Tiered-layered-staged model of consent										Yes, in other words	The model was originally developed for commercial personal genome testing and now applied here
Bradbury, A. R., Patrick-Miller, L., Long, J., Powers, J., Stopfer, J., Forman, A., Rybak, C., Mattie, K., Brandt, A., Chambers, R., Chung, W. K., Churpek, J., Daly, M. B., Digiovanni, L., Farengo-Clark, D., Fetzer, D., Ganschow, P., Grana, G., Gulden, C., … Domchek, S. M. (2015). Development of a tiered and binned genetic counseling model for informed consent in the era of multiplex testing for …	2015	Genetic and epigenetic screening			Screening including family and prospective parents	Tiered-binned consent model										Yes
